# Supplementary material for: Left Atrial Appendage Occlusion on a Beating Heart during Minimally Invasive Valve Surgery Using an Aortic Endoclamp: A Case Report
Source: J Clin Med. 2023 Sep 30;12(19):6325. doi: 10.3390/jcm12196325 (PMC10573272; doi:10.3390/jcm12196325)
Supplement: Supplementary file 1 [file jcm-12-06325-s001.zip]

Archive with 1 entries (1 files):
- jcm-2564655-supplementary.mp4
